# Supplementary material for: Histamine Metabolism in IBD: Towards Precision Nutrition
Source: Nutrients. 2025 Jul 29;17(15):2473. doi: 10.3390/nu17152473 (PMC12348536; doi:10.3390/nu17152473)
Supplement: Supplementary file 1 [file nutrients-17-02473-s001.zip]

Archive with 1 entries (1 files):
- nutrients-3754994-supplementary.pdf
